# Supplementary material for: Effects of GLP-1 receptor agonist therapy on resolution of steatohepatitis in non-alcoholic fatty liver disease: a systematic review and meta-analysis
Source: J Can Assoc Gastroenterol. 2025 Jan 29;8(2):47–57. doi: 10.1093/jcag/gwae057 (PMC11991874; doi:10.1093/jcag/gwae057)
Supplement: gwae057_suppl_Supplementary_ICMJE_Forms [file gwae057_suppl_supplementary_icmje_forms.zip]

Archive with 3 entries (3 files):
- ICMJE Forms.pdf
- PRISMA_2020_abstract_checklist JCAG.docx
- PRISMA_2020_checklist JCAG.docx
